# Supplementary material for: The smell of success: Reproductive success related to rub behavior in brown bears
Source: PLoS One. 2021 Mar 3;16(3):e0247964. doi: 10.1371/journal.pone.0247964 (PMC7928475; doi:10.1371/journal.pone.0247964)
Supplement: S1 Data — (XLSX) [file pone.0247964.s001.xlsx]

## Sheet: full data
Alberta Offspring ID	Sex	Mates	Offspring	Num.Rubs	Num.Occasion
SA3173	M	0	0	-0.605701	-0.496791
SA11261	M	0	0	-0.605701	-0.757961
SA10110	M	0	0	-0.605701	-0.757961
SA11641	M	0	0	-0.605701	-0.757961
SA980	M	0	0	-0.605701	-0.757961
SA995	M	0	0	-0.605701	-0.757961
SA3677	M	0	0	-0.605701	-0.496791
SA14487	M	0	0	-0.605701	-0.757961
SA13086	M	0	0	-0.605701	-0.757961
SA6790	M	0	0	-0.605701	-0.757961
SA4752	M	0	0	-0.605701	-0.757961
SA11607	M	0	0	-0.605701	-0.757961
SA15922	M	0	0	-0.605701	-0.757961
SA9227	M	0	0	-0.605701	-0.496791
SA15291	M	0	0	-0.605701	-0.757961
9583	M	0	0	-0.605701	-0.757961
11805	M	0	0	-0.605701	-0.496791
MOE4	M	0	0	-0.605701	-0.757961
644	M	0	0	-0.605701	-0.757961
11695	M	0	0	-0.605701	-0.757961
SAR1187	M	0	0	-0.605701	-0.757961
SAR1074	M	0	0	-0.502888	-0.496791
SA537	M	0	0	-0.502888	-0.757961
SA10731	M	0	0	-0.502888	-0.235621
SAR745	M	0	0	-0.502888	-0.496791
SAR119	M	0	0	-0.502888	-0.496791
SA348	M	0	0	-0.502888	-0.496791
SAR3222	M	0	0	-0.502888	-0.496791
SA564	M	0	0	-0.502888	-0.235621
SAR247	M	0	0	-0.502888	-0.757961
SA4476	M	0	0	-0.502888	-0.757961
SA4387	M	0	0	-0.400075	-0.235621
9698	M	0	0	-0.400075	-0.235621
SA9803	M	0	0	-0.400075	-0.235621
148	M	0	0	-0.400075	-0.235621
SA3738	M	0	0	-0.400075	-0.757961
15174-15x	M	0	0	-0.400075	-0.496791
SA388	M	0	0	-0.400075	-0.757961
SA3060	M	0	0	-0.297263	0.547889
SA4738	M	0	0	-0.297263	-0.235621
SA4092	M	0	0	-0.297263	0.0255492
SA3602	M	0	0	-0.297263	-0.496791
SA354	M	0	0	-0.297263	-0.235621
SA3117	M	0	0	-0.297263	0.286719
SAR117	M	0	0	-0.19445	-0.496791
SAR1348	M	0	0	-0.0916374	-0.235621
5285	M	0	0	-0.0916374	-0.496791
SA10782	M	0	0	-0.0916374	0.0255492
SAR402	M	0	0	-0.0916374	0.0255492
4875	M	0	0	-0.0916374	0.809059
7165	M	0	0	-0.0916374	-0.496791
15142-6x	M	0	0	-0.0916374	0.809059
11513	M	0	0	0.113988	0.0255492
15205-4x	M	0	0	0.113988	0.0255492
SA549	M	0	0	0.525239	1.85374
15213-2x	M	0	0	0.525239	0.809059
SAR84	M	0	0	0.936489	1.3314
SA639	M	0	0	1.45055	1.85374
11682	M	0	0	1.45055	1.3314
SA92	M	0	0	1.65618	2.37608
Carlos	M	0	0	1.8618	1.85374
SA4659	M	0	0	1.8618	1.3314
15307-3x	M	0	0	2.06743	2.11491
SA185	M	0	0	2.06743	0.547889
SA5295	M	0	0	2.47868	2.37608
SA304	M	1	1	-0.605701	-0.757961
SA154	M	1	1	-0.605701	-0.757961
SAR118	M	1	1	-0.502888	-0.496791
SAR2061	M	1	1	-0.502888	-0.496791
SA5178	M	1	1	-0.400075	-0.235621
SA110	M	1	1	-0.0916374	0.0255492
10739-c	M	1	1	-0.0916374	0.547889
SA3098	M	1	1	0.936489	0.547889
SA704	M	1	2	-0.400075	-0.496791
14808-6a	M	1	3	-0.0916374	0.0255492
SAR2713	M	2	2	-0.605701	-0.757961
667	M	2	2	-0.605701	-0.757961
9580	M	2	2	-0.502888	-0.496791
SA128	M	2	2	-0.297263	0.0255492
Ringo	M	2	2	-0.0916374	0.286719
SA298	M	2	3	-0.502888	-0.496791
15116-1a	M	2	4	-0.502888	-0.496791
4877	M	2	4	-0.400075	-0.496791
SA4481	M	3	3	0.422426	1.07023
SW0212	M	3	3	1.45055	0.547889
15144-14c	M	3	4	0.319613	1.07023
15248-3x	M	3	5	3.19837	2.63725
7251	M	4	5	5.56306	4.98778
8807-b	M	4	6	0.525239	0.547889
Grant	M	3	7	0.628051	0.0255492
SAR1170	M	5	8	-0.605701	-0.757961
4589	M	6	10	0.422426	0.547889
SA4892	F	0	0	-0.805784	-0.503011
SA861	F	0	0	-0.805784	-0.887255
SA5296	F	0	0	-0.805784	-0.887255
15120-9t	F	0	0	-0.805784	-0.887255
SA9334	F	0	0	-0.805784	-0.887255
SA16378	F	0	0	-0.805784	-0.887255
SA15931	F	0	0	-0.805784	-0.887255
SA1538	F	0	0	-0.805784	-0.503011
Carol	F	0	0	-0.805784	-0.887255
9278	F	0	0	-0.805784	-0.887255
SA9445	F	0	0	-0.805784	-0.887255
SA12187	F	0	0	-0.805784	-0.887255
15311-2x	F	0	0	-0.5043	-0.503011
SA6979	F	0	0	-0.5043	-0.503011
SA1516	F	0	0	-0.5043	-0.118766
SA6832	F	0	0	-0.5043	-0.887255
SA4409	F	0	0	-0.5043	-0.503011
SA15839	F	0	0	-0.5043	-0.118766
8801-i	F	0	0	-0.5043	-0.118766
SA4805	F	0	0	-0.5043	-0.503011
SA3552	F	0	0	-0.5043	-0.503011
15154-28s	F	0	0	-0.5043	-0.887255
SA4475	F	0	0	-0.202816	-0.118766
15078-6x	F	0	0	-0.202816	-0.503011
SA865	F	0	0	0.0986674	0.649722
SA10017	F	0	0	0.0986674	0.649722
SA3652	F	0	0	0.0986674	-0.118766
14795-2a	F	0	0	0.0986674	0.265478
15266-11s	F	0	0	0.0986674	-0.118766
15247-32x	F	0	0	0.400151	1.80245
SA4144	F	0	0	0.400151	1.03397
SA5125	F	0	0	0.701635	0.265478
15257-11s	F	0	0	1.00312	0.649722
14905-12c	F	0	0	1.3046	1.03397
SA589	F	0	0	1.3046	-0.118766
SA676	F	0	0	1.90757	1.41821
SA9061	F	1	1	-0.805784	-0.887255
SA4976	F	1	1	-0.805784	-0.887255
15175-4x	F	1	1	-0.805784	-0.887255
SAR2003	F	1	1	-0.805784	-0.887255
SA11214	F	1	1	-0.5043	-0.503011
15166-8s	F	1	1	-0.202816	-0.118766
SA4829	F	1	1	0.0986674	0.265478
15307-1x	F	1	1	4.01795	3.33943
SA4756	F	1	2	0.701635	1.03397
3167	F	1	2	1.90757	2.57094
SA139	F	1	2	2.51054	0.265478
Misc-2y3401	F	1	3	0.701635	1.03397
15257-10d	F	2	2	-0.5043	-0.503011
SA637	F	2	3	0.701635	-0.118766
15247-34s	F	2	4	-0.5043	-0.503011
SA4245	F	2	4	0.0986674	0.265478
15311-8x	F	2	5	-0.202816	-0.118766
14761-2a	F	3	3	0.0986674	2.1867
SA994	F	3	5	1.90757	2.1867

## Sheet: reduced data
Alberta Offspring ID	Sex	Mates	Offspring	Num.Rubs	Num.Occasion	Rel.Age
SA9061	F	1	1	-0.909718	-0.994685	-0.581675
SA4976	F	1	1	-0.909718	-0.994685	-0.581675
15175-4x	F	1	1	-0.909718	-0.994685	-0.581675
SAR2003	F	1	1	-0.909718	-0.994685	-0.581675
SA11214	F	1	1	-0.682288	-0.699388	1.62869
15166-8s	F	1	1	-0.454859	-0.404091	-0.581675
SA4829	F	1	1	-0.227429	-0.108794	-0.581675
15307-1x	F	1	1	2.72915	2.25358	-0.581675
SA4756	F	1	2	0.227429	0.481801	-0.581675
3167	F	1	2	1.13715	1.66299	-0.581675
SA139	F	1	2	1.59201	-0.108794	-0.581675
Misc-2y3401	F	1	3	0.227429	0.481801	1.62869
15257-10d	F	2	2	-0.682288	-0.699388	-0.581675
SA637	F	2	3	0.227429	-0.404091	-0.581675
15247-34s	F	2	4	-0.682288	-0.699388	-0.581675
SA4245	F	2	4	-0.227429	-0.108794	-0.581675
15311-8x	F	2	5	-0.454859	-0.404091	1.62869
14761-2a	F	3	3	-0.227429	1.36769	1.62869
SA994	F	3	5	1.13715	1.36769	1.62869
SA304	M	1	1	-0.613325	-0.779017	-0.499472
SA154	M	1	1	-0.613325	-0.779017	-0.499472
SAR118	M	1	1	-0.537363	-0.566558	2.19768
SAR2061	M	1	1	-0.537363	-0.566558	-0.499472
SA5178	M	1	1	-0.461401	-0.354099	-0.499472
SA110	M	1	1	-0.233514	-0.141639	-0.499472
10739-c	M	1	1	-0.233514	0.283279	-0.499472
SA3098	M	1	1	0.526109	0.283279	-0.499472
SA704	M	1	2	-0.461401	-0.566558	-0.499472
14808-6a	M	1	3	-0.233514	-0.141639	3.54625
SAR2713	M	2	2	-0.613325	-0.779017	-0.499472
667	M	2	2	-0.613325	-0.779017	-0.499472
9580	M	2	2	-0.537363	-0.566558	0.849102
SA128	M	2	2	-0.385438	-0.141639	-0.499472
Ringo	M	2	2	-0.233514	0.0708197	-0.499472
SA298	M	2	3	-0.537363	-0.566558	-0.499472
15116-1a	M	2	4	-0.537363	-0.566558	-0.499472
4877	M	2	4	-0.461401	-0.566558	0.849102
SA4481	M	3	3	0.146298	0.708197	-0.499472
SW0212	M	3	3	0.905921	0.283279	0.849102
15144-14c	M	3	4	0.0703355	0.708197	-0.499472
15248-3x	M	3	5	2.19728	1.98295	-0.499472
7251	M	4	5	3.94441	3.89508	0.849102
8807-b	M	4	6	0.22226	0.283279	-0.499472
Grant	M	3	7	0.298222	-0.141639	-0.499472
SAR1170	M	5	8	-0.613325	-0.779017	-0.499472
4589	M	6	10	0.146298	0.283279	0.849102
